# Supplementary material for: Feral frogs, native newts, and chemical cues: identifying threats from and management opportunities for invasive African Clawed Frogs in Washington state
Source: PeerJ. 2024 May 10;12:e17307. doi: 10.7717/peerj.17307 (PMC11090105; doi:10.7717/peerj.17307)
Supplement: File S1 [file peerj-12-17307-s002.csv]

Date	Researcher	Trial	Tadpole	Treatment	TimeStart	TimeEnd	Behavior	Duration	Behavior2
1-Jun	OC	5	7L	ACF	219	220	F	1	F
1-Jun	OC	5	7L	ACF	275	312	F	37	F
1-Jun	OC	5	7L	ACF	404	420	F	16	F
1-Jun	OC	5	7L	ACF	440	498	F	58	F
1-Jun	OC	5	7L	ACF	614	650	F	36	F
3-Jun	OC	1	8L	ACF	390	411	F	21	F
3-Jun	OC	1	8L	ACF	494	504	F	10	F
3-Jun	OC	1	8L	ACF	526	547	F	21	F
3-Jun	OC	2	15L	ACF	301	309	F	8	F
3-Jun	OC	2	15L	ACF	343	396	F	53	F
3-Jun	OC	2	15L	ACF	435	442	F	7	F
3-Jun	OC	2	15L	ACF	483	512	F	29	F
3-Jun	OC	2	15L	ACF	530	666	F	136	F
3-Jun	OC	3	12L	ACF	389	425	F	36	F
3-Jun	OC	4	19L	ACF	112	128	F	16	F
3-Jun	OC	4	19L	ACF	441	451	F	10	F
6-Jun	OC	4	13L	ACF	60	96	F	36	F
6-Jun	OC	4	13L	ACF	262	292	F	30	F
6-Jun	OC	5	10L	ACF	399	420	F	21	F
6-Jun	OC	5	10L	ACF	425	451	F	26	F
6-Jun	OC	5	10L	ACF	461	469	F	8	F
6-Jun	OC	5	10L	ACF	527	558	F	31	F
6-Jun	OC	5	10L	ACF	591	628	F	37	F
6-Jun	OC	5	10L	ACF	702	717	F	15	F
8-Jun	OC	10	4L	ACF	132	142	F	10	F
13-Jun	OC	9	7L	ACF	42	93	F	51	F
13-Jun	OC	9	7L	ACF	113	148	F	35	F
13-Jun	OC	9	7L	ACF	157	177	F	20	F
13-Jun	OC	9	7L	ACF	192	221	F	29	F
13-Jun	OC	9	7L	ACF	305	312	F	7	F
13-Jun	OC	9	7L	ACF	386	421	F	35	F
13-Jun	OC	9	7L	ACF	472	485	F	13	F
13-Jun	OC	9	7L	ACF	508	548	F	40	F
13-Jun	OC	9	7L	ACF	554	626	F	72	F
15-Jun	OC	4	4L	ACF	137	188	F	51	F
15-Jun	OC	4	4L	ACF	318	387	F	69	F
15-Jun	OC	4	4L	ACF	573	627	F	54	F
15-Jun	OC	5	19L	ACF	39	48	F	9	F
15-Jun	OC	5	19L	ACF	372	386	F	14	F
15-Jun	OC	5	19L	ACF	400	411	F	11	F
15-Jun	OC	5	19L	ACF	554	576	F	22	F
15-Jun	OC	6	14L	ACF	38	46	F	8	F
15-Jun	OC	6	14L	ACF	197	204	F	7	F
15-Jun	OC	6	14L	ACF	406	423	F	17	F
15-Jun	OC	6	14L	ACF	424	442	F	18	F
20-Jun	OC	4	14L	ACF	320	323	F	3	F
20-Jun	OC	4	14L	ACF	572	601	F	29	F
6-Jun	OC	4	13L	ACF	131	164	SF	33	F
6-Jun	OC	5	10L	ACF	381	399	SF	18	F
13-Jun	OC	8	15L	ACF	365	540	SF	175	F
15-Jun	OC	6	14L	ACF	111	126	SF	15	F
20-Jun	OC	4	14L	ACF	661	678	SF	17	F
5/25/2022	OC	3	4L	Control	363	365	F	2	F
1-Jun	OC	7	16L	Control	399	434	F	35	F
1-Jun	OC	7	16L	Control	507	565	F	58	F
1-Jun	OC	7	16L	Control	682	720	F	38	F
1-Jun	OC	8	10L	Control	207	212	F	5	F
1-Jun	OC	9	13L	Control	485	559	F	74	F
1-Jun	OC	9	13L	Control	661	720	F	59	F
6-Jun	OC	7	17L	Control	130	170	F	40	F
8-Jun	OC	1	19L	Control	363	378	F	15	F
8-Jun	OC	1	19L	Control	529	546	F	17	F
8-Jun	OC	3	7L	Control	153	202	F	49	F
8-Jun	OC	3	7L	Control	234	296	F	62	F
8-Jun	OC	3	7L	Control	416	559	F	143	F
8-Jun	OC	3	7L	Control	657	720	F	63	F
8-Jun	OC	5	6L	Control	368	372	F	4	F
10-Jun	OC	1	14L	Control	118	145	F	27	F
10-Jun	OC	1	14L	Control	213	224	F	11	F
10-Jun	OC	1	14L	Control	230	243	F	13	F
10-Jun	OC	1	14L	Control	249	263	F	14	F
10-Jun	OC	1	14L	Control	266	278	F	12	F
10-Jun	OC	1	14L	Control	296	313	F	17	F
10-Jun	OC	1	14L	Control	696	704	F	8	F
10-Jun	OC	3	15L	Control	589	592	F	3	F
10-Jun	OC	3	15L	Control	596	610	F	14	F
10-Jun	OC	3	15L	Control	686	691	F	5	F
10-Jun	OC	3	15L	Control	712	720	F	8	F
13-Jun	OC	3	4L	Control	169	177	F	8	F
13-Jun	OC	3	4L	Control	186	195	F	9	F
13-Jun	OC	3	4L	Control	531	541	F	10	F
15-Jun	OC	3	10L	Control	478	495	F	17	F
17-Jun	OC	2	14L	Control	238	253	F	15	F
17-Jun	OC	2	14L	Control	414	429	F	15	F
17-Jun	OC	2	14L	Control	466	481	F	15	F
17-Jun	OC	2	14L	Control	634	696	F	62	F
17-Jun	OC	4	7L	Control	590	628	F	38	F
17-Jun	OC	4	7L	Control	632	664	F	32	F
20-Jun	OC	1	7L	Control	11	39	F	28	F
20-Jun	OC	7	12L	Control	22	25	F	3	F
20-Jun	OC	7	12L	Control	33	53	F	20	F
20-Jun	OC	7	12L	Control	477	511	F	34	F
6-Jun	OC	8	12L	Control	310	340	SF	30	F
8-Jun	OC	1	19L	Control	546	601	SF	55	F
8-Jun	OC	3	7L	Control	296	363	SF	67	F
13-Jun	OC	3	4L	Control	549	565	SF	16	F
20-Jun	OC	7	12L	Control	583	593	SF	10	F
8-Jun	OC	6	14L	Newt	652	667	F	15	F
8-Jun	OC	6	14L	Newt	669	720	F	51	F
10-Jun	OC	5	6L	Newt	483	506	F	23	F
15-Jun	OC	9	15L	Newt	371	375	F	4	F
15-Jun	OC	9	15L	Newt	603	618	F	15	F
8-Jun	OC	6	14L	Newt	90	134	SF	44	F
1-Jun	OC	4	9L	ACF	48	52	FFS	4	FS
1-Jun	OC	4	9L	ACF	106	117	FFS	11	FS
1-Jun	OC	4	9L	ACF	396	404	FFS	8	FS
8-Jun	OC	10	4L	ACF	417	424	FFS	7	FS
13-Jun	OC	7	11L	ACF	347	361	FFS	14	FS
13-Jun	OC	9	7L	ACF	285	296	FFS	11	FS
17-Jun	OC	5	19L	ACF	234	241	FFS	7	FS
17-Jun	OC	5	19L	ACF	394	401	FFS	7	FS
17-Jun	OC	7	15L	ACF	139	168	FFS	29	FS
17-Jun	OC	8	1L	ACF	332	335	FFS	3	FS
20-Jun	OC	5	3L	ACF	98	102	FFS	4	FS
1-Jun	OC	4	9L	ACF	121	128	FS	7	FS
1-Jun	OC	4	9L	ACF	164	170	FS	6	FS
1-Jun	OC	6	11L	ACF	119	130	FS	11	FS
1-Jun	OC	6	11L	ACF	218	222	FS	4	FS
1-Jun	OC	6	11L	ACF	394	423	FS	29	FS
6-Jun	OC	5	10L	ACF	97	112	FS	15	FS
6-Jun	OC	6	19L	ACF	60	68	FS	8	FS
6-Jun	OC	6	19L	ACF	74	104	FS	30	FS
6-Jun	OC	6	19L	ACF	181	224	FS	43	FS
13-Jun	OC	7	11L	ACF	162	166	FS	4	FS
13-Jun	OC	7	11L	ACF	681	687	FS	6	FS
13-Jun	OC	8	15L	ACF	175	183	FS	8	FS
20-Jun	OC	6	10L	ACF	125	128	FS	3	FS
6-Jun	OC	8	12L	Control	464	480	FFS	16	FS
6-Jun	OC	8	12L	Control	661	684	FFS	23	FS
20-Jun	OC	1	7L	Control	633	656	FFS	23	FS
5/25/2022	OC	1	14L	Control	360	378	FS	18	FS
5/25/2022	OC	1	14L	Control	445	457	FS	12	FS
5/25/2022	OC	6	3L	Control	220	229	FS	9	FS
5/25/2022	OC	6	3L	Control	282	295	FS	13	FS
20-Jun	OC	7	12L	Control	468	470	FS	2	FS
1-Jun	OC	1	15L	Newt	313	316	FFS	3	FS
1-Jun	OC	1	15L	Newt	401	413	FFS	12	FS
1-Jun	OC	2	1L	Newt	122	138	FFS	16	FS
1-Jun	OC	2	1L	Newt	192	205	FFS	13	FS
1-Jun	OC	2	1L	Newt	224	240	FFS	16	FS
1-Jun	OC	2	1L	Newt	256	270	FFS	14	FS
1-Jun	OC	2	1L	Newt	329	347	FFS	18	FS
1-Jun	OC	2	1L	Newt	420	443	FFS	23	FS
1-Jun	OC	3	12L	Newt	547	564	FFS	17	FS
6-Jun	OC	3	4L	Newt	207	209	FFS	2	FS
6-Jun	OC	3	4L	Newt	645	648	FFS	3	FS
6-Jun	OC	3	4L	Newt	687	693	FFS	6	FS
8-Jun	OC	7	10L	Newt	211	220	FFS	9	FS
10-Jun	OC	4	18L	Newt	177	184	FFS	7	FS
10-Jun	OC	6	11L	Newt	317	321	FFS	4	FS
10-Jun	OC	6	11L	Newt	357	365	FFS	8	FS
10-Jun	OC	6	11L	Newt	426	431	FFS	5	FS
10-Jun	OC	6	11L	Newt	481	501	FFS	20	FS
10-Jun	OC	6	11L	Newt	591	596	FFS	5	FS
13-Jun	OC	4	19L	Newt	64	83	FFS	19	FS
13-Jun	OC	4	19L	Newt	268	282	FFS	14	FS
13-Jun	OC	4	19L	Newt	556	568	FFS	12	FS
15-Jun	OC	7	14L	Newt	97	104	FFS	7	FS
15-Jun	OC	7	14L	Newt	359	362	FFS	3	FS
15-Jun	OC	7	14L	Newt	448	453	FFS	5	FS
15-Jun	OC	8	1L	Newt	573	577	FFS	4	FS
15-Jun	OC	9	15L	Newt	184	190	FFS	6	FS
15-Jun	OC	10	12L	Newt	234	242	FFS	8	FS
15-Jun	OC	10	12L	Newt	316	323	FFS	7	FS
15-Jun	OC	10	12L	Newt	449	454	FFS	5	FS
15-Jun	OC	10	12L	Newt	627	629	FFS	2	FS
15-Jun	OC	10	12L	Newt	637	643	FFS	6	FS
15-Jun	OC	10	12L	Newt	671	678	FFS	7	FS
15-Jun	OC	10	12L	Newt	684	693	FFS	9	FS
17-Jun	OC	9	13L	Newt	107	113	FFS	6	FS
17-Jun	OC	9	13L	Newt	133	141	FFS	8	FS
17-Jun	OC	10	11L	Newt	352	359	FFS	7	FS
17-Jun	OC	12	10L	Newt	606	611	FFS	5	FS
20-Jun	OC	10	19L	Newt	697	706	FFS	9	FS
5/25/2022	OC	2	19L	Newt	86	98	FS	12	FS
1-Jun	OC	2	1L	Newt	145	167	FS	22	FS
1-Jun	OC	2	1L	Newt	186	192	FS	6	FS
1-Jun	OC	2	1L	Newt	205	212	FS	7	FS
1-Jun	OC	2	1L	Newt	270	276	FS	6	FS
1-Jun	OC	2	1L	Newt	322	329	FS	7	FS
1-Jun	OC	2	1L	Newt	458	465	FS	7	FS
1-Jun	OC	2	1L	Newt	467	484	FS	17	FS
1-Jun	OC	2	1L	Newt	642	660	FS	18	FS
1-Jun	OC	3	12L	Newt	113	119	FS	6	FS
1-Jun	OC	3	12L	Newt	564	572	FS	8	FS
6-Jun	OC	2	3L	Newt	94	112	FS	18	FS
6-Jun	OC	3	4L	Newt	95	113	FS	18	FS
6-Jun	OC	3	4L	Newt	195	200	FS	5	FS
6-Jun	OC	3	4L	Newt	278	286	FS	8	FS
6-Jun	OC	3	4L	Newt	384	388	FS	4	FS
6-Jun	OC	3	4L	Newt	550	554	FS	4	FS
8-Jun	OC	7	10L	Newt	619	625	FS	6	FS
15-Jun	OC	10	12L	Newt	228	234	FS	6	FS
1-Jun	OC	4	9L	ACF	0	6	N	6	N
1-Jun	OC	4	9L	ACF	32	48	N	16	N
1-Jun	OC	4	9L	ACF	52	106	N	54	N
1-Jun	OC	4	9L	ACF	170	180	N	10	N
1-Jun	OC	4	9L	ACF	195	206	N	11	N
1-Jun	OC	4	9L	ACF	211	220	N	9	N
1-Jun	OC	4	9L	ACF	230	262	N	32	N
1-Jun	OC	4	9L	ACF	286	306	N	20	N
1-Jun	OC	4	9L	ACF	310	320	N	10	N
1-Jun	OC	4	9L	ACF	368	388	N	20	N
1-Jun	OC	4	9L	ACF	404	439	N	35	N
1-Jun	OC	4	9L	ACF	445	675	N	230	N
1-Jun	OC	4	9L	ACF	680	720	N	40	N
1-Jun	OC	5	7L	ACF	0	219	N	219	N
1-Jun	OC	5	7L	ACF	242	267	N	25	N
1-Jun	OC	5	7L	ACF	268	275	N	7	N
1-Jun	OC	5	7L	ACF	312	332	N	20	N
1-Jun	OC	5	7L	ACF	400	404	N	4	N
1-Jun	OC	5	7L	ACF	420	440	N	20	N
1-Jun	OC	5	7L	ACF	498	504	N	6	N
1-Jun	OC	5	7L	ACF	540	614	N	74	N
1-Jun	OC	5	7L	ACF	717	720	N	3	N
1-Jun	OC	6	11L	ACF	0	74	N	74	N
1-Jun	OC	6	11L	ACF	75	99	N	24	N
1-Jun	OC	6	11L	ACF	130	218	N	88	N
1-Jun	OC	6	11L	ACF	222	281	N	59	N
1-Jun	OC	6	11L	ACF	306	332	N	26	N
1-Jun	OC	6	11L	ACF	338	391	N	53	N
1-Jun	OC	6	11L	ACF	423	476	N	53	N
1-Jun	OC	6	11L	ACF	499	523	N	24	N
1-Jun	OC	6	11L	ACF	524	555	N	31	N
1-Jun	OC	6	11L	ACF	562	637	N	75	N
1-Jun	OC	6	11L	ACF	653	660	N	7	N
1-Jun	OC	6	11L	ACF	669	704	N	35	N
3-Jun	OC	1	8L	ACF	0	257	N	257	N
3-Jun	OC	1	8L	ACF	258	264	N	6	N
3-Jun	OC	1	8L	ACF	273	304	N	31	N
3-Jun	OC	1	8L	ACF	337	376	N	39	N
3-Jun	OC	1	8L	ACF	411	494	N	83	N
3-Jun	OC	1	8L	ACF	504	526	N	22	N
3-Jun	OC	1	8L	ACF	547	650	N	103	N
3-Jun	OC	1	8L	ACF	651	720	N	69	N
3-Jun	OC	2	15L	ACF	0	301	N	301	N
3-Jun	OC	2	15L	ACF	309	331	N	22	N
3-Jun	OC	2	15L	ACF	332	343	N	11	N
3-Jun	OC	2	15L	ACF	396	435	N	39	N
3-Jun	OC	2	15L	ACF	442	483	N	41	N
3-Jun	OC	2	15L	ACF	666	720	N	54	N
3-Jun	OC	3	12L	ACF	0	281	N	281	N
3-Jun	OC	3	12L	ACF	284	349	N	65	N
3-Jun	OC	3	12L	ACF	454	487	N	33	N
3-Jun	OC	3	12L	ACF	499	615	N	116	N
3-Jun	OC	3	12L	ACF	640	720	N	80	N
3-Jun	OC	4	19L	ACF	0	112	N	112	N
3-Jun	OC	4	19L	ACF	142	286	N	144	N
3-Jun	OC	4	19L	ACF	319	360	N	41	N
3-Jun	OC	4	19L	ACF	372	441	N	69	N
3-Jun	OC	4	19L	ACF	451	553	N	102	N
3-Jun	OC	4	19L	ACF	600	613	N	13	N
3-Jun	OC	4	19L	ACF	617	720	N	103	N
3-Jun	OC	5	14L	ACF	0	311	N	311	N
3-Jun	OC	5	14L	ACF	312	532	N	220	N
3-Jun	OC	5	14L	ACF	539	549	N	10	N
3-Jun	OC	5	14L	ACF	562	583	N	21	N
3-Jun	OC	5	14L	ACF	604	616	N	12	N
3-Jun	OC	5	14L	ACF	622	720	N	98	N
6-Jun	OC	4	13L	ACF	0	60	N	60	N
6-Jun	OC	4	13L	ACF	96	131	N	35	N
6-Jun	OC	4	13L	ACF	164	262	N	98	N
6-Jun	OC	4	13L	ACF	292	720	N	428	N
6-Jun	OC	5	10l	ACF	0	83	N	83	N
6-Jun	OC	5	10L	ACF	86	91	N	5	N
6-Jun	OC	5	10L	ACF	92	97	N	5	N
6-Jun	OC	5	10L	ACF	112	154	N	42	N
6-Jun	OC	5	10L	ACF	164	207	N	43	N
6-Jun	OC	5	10L	ACF	214	325	N	111	N
6-Jun	OC	5	10L	ACF	326	381	N	55	N
6-Jun	OC	5	10L	ACF	420	425	N	5	N
6-Jun	OC	5	10L	ACF	451	461	N	10	N
6-Jun	OC	5	10L	ACF	469	527	N	58	N
6-Jun	OC	5	10L	ACF	558	591	N	33	N
6-Jun	OC	5	10L	ACF	628	702	N	74	N
6-Jun	OC	5	10L	ACF	717	720	N	3	N
6-Jun	OC	6	19L	ACF	0	60	N	60	N
6-Jun	OC	6	19L	ACF	68	74	N	6	N
6-Jun	OC	6	19L	ACF	104	181	N	77	N
6-Jun	OC	6	19L	ACF	224	232	N	8	N
6-Jun	OC	6	19L	ACF	233	334	N	101	N
6-Jun	OC	6	19L	ACF	335	377	N	42	N
6-Jun	OC	6	19L	ACF	378	439	N	61	N
6-Jun	OC	6	19L	ACF	440	476	N	36	N
6-Jun	OC	6	19L	ACF	499	604	N	105	N
6-Jun	OC	6	19L	ACF	605	657	N	52	N
6-Jun	OC	6	19L	ACF	658	669	N	11	N
8-Jun	OC	9	3L	ACF	0	48	N	48	N
8-Jun	OC	9	3L	ACF	164	230	N	66	N
8-Jun	OC	9	3L	ACF	231	262	N	31	N
8-Jun	OC	9	3L	ACF	263	316	N	53	N
8-Jun	OC	9	3L	ACF	353	720	N	367	N
8-Jun	OC	10	4L	ACF	0	105	N	105	N
8-Jun	OC	10	4L	ACF	142	346	N	204	N
8-Jun	OC	10	4L	ACF	350	417	N	67	N
8-Jun	OC	10	4L	ACF	424	720	N	296	N
10-Jun	OC	7	16L	ACF	0	36	N	36	N
10-Jun	OC	7	16L	ACF	42	142	N	100	N
10-Jun	OC	7	16L	ACF	143	252	N	109	N
10-Jun	OC	7	16L	ACF	265	400	N	135	N
10-Jun	OC	7	16L	ACF	401	424	N	23	N
10-Jun	OC	7	16L	ACF	432	476	N	44	N
10-Jun	OC	7	16L	ACF	485	502	N	17	N
10-Jun	OC	7	16L	ACF	508	536	N	28	N
10-Jun	OC	7	16L	ACF	555	649	N	94	N
10-Jun	OC	7	16L	ACF	652	662	N	10	N
10-Jun	OC	7	16L	ACF	677	720	N	43	N
10-Jun	OC	8	17L	ACF	0	82	N	82	N
10-Jun	OC	8	17L	ACF	83	236	n	153	N
10-Jun	OC	8	17L	ACF	237	413	N	176	N
10-Jun	OC	8	17L	ACF	414	426	N	12	N
10-Jun	OC	8	17L	ACF	430	558	N	128	N
10-Jun	OC	8	17L	ACF	563	574	N	11	N
10-Jun	OC	8	17L	ACF	586	720	N	134	N
10-Jun	OC	9	1L	ACF	0	206	N	206	N
10-Jun	OC	9	1L	ACF	207	303	N	96	N
10-Jun	OC	9	1L	ACF	358	503	N	145	N
10-Jun	OC	9	1L	ACF	566	720	N	154	N
13-Jun	OC	7	11L	ACF	0	60	N	60	N
13-Jun	OC	7	11L	ACF	64	152	N	88	N
13-Jun	OC	7	11L	ACF	166	181	N	15	N
13-Jun	OC	7	11L	ACF	196	294	N	98	N
13-Jun	OC	7	11L	ACF	295	347	N	52	N
13-Jun	OC	7	11L	ACF	361	391	N	30	N
13-Jun	OC	7	11L	ACF	393	512	N	119	N
13-Jun	OC	7	11L	ACF	616	622	N	6	N
13-Jun	OC	7	11L	ACF	640	681	N	41	N
13-Jun	OC	8	15L	ACF	0	160	N	160	N
13-Jun	OC	8	15L	ACF	183	352	N	169	N
13-Jun	OC	8	15L	ACF	353	365	N	12	N
13-Jun	OC	8	15L	ACF	540	578	N	38	N
13-Jun	OC	8	15L	ACF	605	720	N	115	N
13-Jun	OC	9	7L	ACF	0	42	N	42	N
13-Jun	OC	9	7L	ACF	93	113	N	20	N
13-Jun	OC	9	7L	ACF	148	157	N	9	N
13-Jun	OC	9	7L	ACF	177	192	N	15	N
13-Jun	OC	9	7L	ACF	221	285	N	64	N
13-Jun	OC	9	7L	ACF	296	305	N	9	N
13-Jun	OC	9	7L	ACF	421	428	N	7	N
13-Jun	OC	9	7L	ACF	485	508	N	23	N
13-Jun	OC	9	7L	ACF	548	554	N	6	N
13-Jun	OC	9	7L	ACF	626	708	N	82	N
15-Jun	OC	4	4L	ACF	0	137	N	137	N
15-Jun	OC	4	4L	ACF	188	293	N	105	N
15-Jun	OC	4	4L	ACF	294	318	N	24	N
15-Jun	OC	4	4L	ACF	387	404	N	17	N
15-Jun	OC	4	4L	ACF	405	573	N	168	N
15-Jun	OC	4	4L	ACF	627	720	N	93	N
15-Jun	OC	5	19L	ACF	0	39	N	39	N
15-Jun	OC	5	19L	ACF	48	247	N	199	N
15-Jun	OC	5	19L	ACF	248	372	N	124	N
15-Jun	OC	5	19L	ACF	386	400	N	14	N
15-Jun	OC	5	19L	ACF	411	554	N	143	N
15-Jun	OC	5	19L	ACF	588	605	N	17	N
15-Jun	OC	5	19L	ACF	646	701	N	55	N
15-Jun	OC	6	14L	ACF	0	21	N	21	N
15-Jun	OC	6	14L	ACF	22	27	N	5	N
15-Jun	OC	6	14L	ACF	28	38	N	10	N
15-Jun	OC	6	14L	ACF	46	111	N	65	N
15-Jun	OC	6	14L	ACF	126	143	N	17	N
15-Jun	OC	6	14L	ACF	144	179	N	35	N
15-Jun	OC	6	14L	ACF	180	197	N	17	N
15-Jun	OC	6	14L	ACF	204	212	N	8	N
15-Jun	OC	6	14L	ACF	230	235	N	5	N
15-Jun	OC	6	14L	ACF	256	406	N	150	N
15-Jun	OC	6	14L	ACF	423	424	N	1	N
15-Jun	OC	6	14L	ACF	442	561	N	119	N
15-Jun	OC	6	14L	ACF	562	576	N	14	N
15-Jun	OC	6	14L	ACF	602	720	N	118	N
17-Jun	OC	5	19L	ACF	0	223	N	223	N
17-Jun	OC	5	19L	ACF	224	234	N	10	N
17-Jun	OC	5	19L	ACF	241	288	N	47	N
17-Jun	OC	5	19L	ACF	297	380	N	83	N
17-Jun	OC	5	19L	ACF	401	427	N	26	N
17-Jun	OC	5	19L	ACF	434	576	N	142	N
17-Jun	OC	5	19L	ACF	596	619	N	23	N
17-Jun	OC	5	19L	ACF	660	667	N	7	N
17-Jun	OC	5	19L	ACF	668	680	N	12	N
17-Jun	OC	5	19L	ACF	718	720	N	2	N
17-Jun	OC	6	4L	ACF	0	10	N	10	N
17-Jun	OC	6	4L	ACF	11	65	N	54	N
17-Jun	OC	6	4L	ACF	66	167	N	101	N
17-Jun	OC	6	4L	ACF	192	222	N	30	N
17-Jun	OC	6	4L	ACF	223	316	N	93	N
17-Jun	OC	6	4L	ACF	317	336	N	19	N
17-Jun	OC	6	4L	ACF	340	408	N	68	N
17-Jun	OC	6	4L	ACF	415	554	N	139	N
17-Jun	OC	6	4L	ACF	621	720	N	99	N
17-Jun	OC	7	15L	ACF	0	43	N	43	N
17-Jun	OC	7	15L	ACF	109	139	N	30	N
17-Jun	OC	7	15L	ACF	168	241	N	73	N
17-Jun	OC	7	15L	ACF	250	255	N	5	N
17-Jun	OC	7	15L	ACF	283	338	N	55	N
17-Jun	OC	7	15L	ACF	339	358	N	19	N
17-Jun	OC	7	15L	ACF	369	453	N	84	N
17-Jun	OC	7	15L	ACF	483	579	N	96	N
17-Jun	OC	7	15L	ACF	594	604	N	10	N
17-Jun	OC	7	15L	ACF	618	659	N	41	N
17-Jun	OC	7	15L	ACF	672	687	N	15	N
17-Jun	OC	8	1L	ACF	0	5	N	5	N
17-Jun	OC	8	1L	ACF	7	100	N	93	N
17-Jun	OC	8	1L	ACF	101	240	N	139	N
17-Jun	OC	8	1L	ACF	241	302	N	61	N
17-Jun	OC	8	1L	ACF	303	332	N	29	N
17-Jun	OC	8	1L	ACF	335	720	N	385	N
20-Jun	OC	4	14L	ACF	0	161	N	161	N
20-Jun	OC	4	14L	ACF	182	285	N	103	N
20-Jun	OC	4	14L	ACF	323	349	N	26	N
20-Jun	OC	4	14L	ACF	442	544	N	102	N
20-Jun	OC	4	14L	ACF	545	546	N	1	N
20-Jun	OC	4	14L	ACF	601	661	N	60	N
20-Jun	OC	4	14L	ACF	694	720	N	26	N
20-Jun	OC	5	3L	ACF	0	98	N	98	N
20-Jun	OC	5	3L	ACF	102	529	N	427	N
20-Jun	OC	5	3L	ACF	540	547	N	7	N
20-Jun	OC	5	3L	ACF	557	720	N	163	N
20-Jun	OC	6	10L	ACF	0	125	N	125	N
20-Jun	OC	6	10L	ACF	128	316	N	188	N
20-Jun	OC	6	10L	ACF	328	592	N	264	N
20-Jun	OC	6	10L	ACF	612	720	N	108	N
5/25/2022	OC	1	14L	Control	0	205	N	205	N
5/25/2022	OC	1	14L	Control	207	221	N	14	N
5/25/2022	OC	1	14L	Control	224	237	N	13	N
5/25/2022	OC	1	14L	Control	239	360	N	121	N
5/25/2022	OC	1	14L	Control	378	445	N	67	N
5/25/2022	OC	1	14L	Control	457	480	N	23	N
5/25/2022	OC	2	4L	Control	480	720	N	240	N
5/25/2022	OC	3	4L	Control	0	363	N	363	N
5/25/2022	OC	3	4L	Control	365	569	N	204	N
5/25/2022	OC	5	3L	Control	600	720	N	120	N
5/25/2022	OC	6	3L	Control	0	7	N	7	N
5/25/2022	OC	6	3L	Control	82	126	N	44	N
5/25/2022	OC	6	3L	Control	140	180	N	40	N
5/25/2022	OC	6	3L	Control	200	208	N	8	N
5/25/2022	OC	6	3L	Control	229	243	N	14	N
5/25/2022	OC	6	3L	Control	250	255	N	5	N
5/25/2022	OC	6	3L	Control	260	282	N	22	N
5/25/2022	OC	6	3L	Control	295	330	N	35	N
5/25/2022	OC	6	3L	Control	360	360	N	0	N
5/25/2022	OC	6	3L	Control	361	371	N	10	N
5/25/2022	OC	6	3L	Control	378	390	N	12	N
5/25/2022	OC	6	3L	Control	412	427	N	15	N
5/25/2022	OC	6	3L	Control	489	532	N	43	N
5/25/2022	OC	6	3L	Control	549	555	N	6	N
5/25/2022	OC	6	3L	Control	580	597	N	17	N
5/25/2022	OC	6	3L	Control	606	720	N	114	N
1-Jun	OC	7	16L	Control	0	18	N	18	N
1-Jun	OC	7	16L	Control	49	270	N	221	N
1-Jun	OC	7	16L	Control	336	399	N	63	N
1-Jun	OC	7	16L	Control	434	507	N	73	N
1-Jun	OC	7	16L	Control	565	682	N	117	N
1-Jun	OC	8	10L	Control	0	40	N	40	N
1-Jun	OC	8	10L	Control	44	88	N	44	N
1-Jun	OC	8	10L	Control	100	207	N	107	N
1-Jun	OC	8	10L	Control	212	328	N	116	N
1-Jun	OC	8	10L	Control	329	404	N	75	N
1-Jun	OC	8	10L	Control	406	448	N	42	N
1-Jun	OC	8	10L	Control	463	596	N	133	N
1-Jun	OC	8	10L	Control	600	701	N	101	N
1-Jun	OC	8	10L	Control	702	720	N	18	N
1-Jun	OC	9	13L	Control	0	38	N	38	N
1-Jun	OC	9	13L	Control	39	143	N	104	N
1-Jun	OC	9	13L	Control	144	158	N	14	N
1-Jun	OC	9	13L	Control	175	287	N	112	N
1-Jun	OC	9	13L	Control	290	403	N	113	N
1-Jun	OC	9	13L	Control	420	426	N	6	N
1-Jun	OC	9	13L	Control	439	458	N	19	N
1-Jun	OC	9	13L	Control	559	661	N	102	N
6-Jun	OC	7	17L	Control	0	130	N	130	N
6-Jun	OC	7	17L	Control	170	514	N	344	N
6-Jun	OC	7	17L	Control	537	720	N	183	N
6-Jun	OC	8	12L	Control	0	84	N	84	N
6-Jun	OC	8	12L	Control	85	97	N	12	N
6-Jun	OC	8	12L	Control	110	199	N	89	N
6-Jun	OC	8	12L	Control	200	301	N	101	N
6-Jun	OC	8	12L	Control	302	310	N	8	N
6-Jun	OC	8	12L	Control	340	464	N	124	N
6-Jun	OC	8	12L	Control	480	661	N	181	N
6-Jun	OC	8	12L	Control	684	720	N	36	N
8-Jun	OC	1	19L	Control	0	51	N	51	N
8-Jun	OC	1	19L	Control	78	153	N	75	N
8-Jun	OC	1	19L	Control	231	354	N	123	N
8-Jun	OC	1	19L	Control	378	384	N	6	N
8-Jun	OC	1	19L	Control	384	504	N	120	N
8-Jun	OC	1	19L	Control	601	720	N	119	N
8-Jun	OC	2	18L	Control	0	30	N	30	N
8-Jun	OC	2	18L	Control	31	36	N	5	N
8-Jun	OC	2	18L	Control	40	120	N	80	N
8-Jun	OC	2	18L	Control	158	162	N	4	N
8-Jun	OC	2	18L	Control	193	261	N	68	N
8-Jun	OC	2	18L	Control	265	323	N	58	N
8-Jun	OC	2	18L	Control	328	513	N	185	N
8-Jun	OC	2	18L	Control	567	577	N	10	N
8-Jun	OC	2	18L	Control	577	720	N	143	N
8-Jun	OC	3	7L	Control	0	54	N	54	N
8-Jun	OC	3	7L	Control	618	638	N	20	N
8-Jun	OC	4	1L	Control	0	115	N	115	N
8-Jun	OC	4	1L	Control	126	131	N	5	N
8-Jun	OC	4	1L	Control	154	301	N	147	N
8-Jun	OC	4	1L	Control	437	441	N	4	N
8-Jun	OC	4	1L	Control	555	555	N	0	N
8-Jun	OC	4	1L	Control	555	600	N	45	N
8-Jun	OC	4	1L	Control	600	610	N	10	N
8-Jun	OC	4	1L	Control	695	720	N	25	N
8-Jun	OC	5	6L	Control	0	83	N	83	N
8-Jun	OC	5	6L	Control	108	146	N	38	N
8-Jun	OC	5	6L	Control	147	202	N	55	N
8-Jun	OC	5	6L	Control	214	250	N	36	N
8-Jun	OC	5	6L	Control	251	326	N	75	N
8-Jun	OC	5	6L	Control	327	368	N	41	N
8-Jun	OC	5	6L	Control	372	388	N	16	N
8-Jun	OC	5	6L	Control	409	646	N	237	N
8-Jun	OC	5	6L	Control	651	656	N	5	N
8-Jun	OC	5	6L	Control	697	720	N	23	N
10-Jun	OC	1	14L	Control	0	118	N	118	N
10-Jun	OC	1	14L	Control	145	213	N	68	N
10-Jun	OC	1	14L	Control	224	230	N	6	N
10-Jun	OC	1	14L	Control	243	249	N	6	N
10-Jun	OC	1	14L	Control	263	266	N	3	N
10-Jun	OC	1	14L	Control	313	686	N	373	N
10-Jun	OC	1	14L	Control	687	696	N	9	N
10-Jun	OC	1	8L	Control	704	720	N	16	N
10-Jun	OC	2	8L	Control	0	248	N	248	N
10-Jun	OC	2	8L	Control	249	720	N	471	N
10-Jun	OC	3	15L	Control	0	529	N	529	N
10-Jun	OC	3	15L	Control	530	541	N	11	N
10-Jun	OC	3	15L	Control	547	589	N	42	N
10-Jun	OC	3	15L	Control	592	596	N	4	N
10-Jun	OC	3	15L	Control	610	644	N	34	N
10-Jun	OC	3	15L	Control	645	686	N	41	N
10-Jun	OC	3	15L	Control	691	712	N	21	N
13-Jun	OC	1	3L	Control	0	4	N	4	N
13-Jun	OC	1	3L	Control	48	133	N	85	N
13-Jun	OC	1	3L	Control	154	192	N	38	N
13-Jun	OC	1	3L	Control	212	279	N	67	N
13-Jun	OC	1	3L	Control	288	342	N	54	N
13-Jun	OC	1	3L	Control	353	371	N	18	N
13-Jun	OC	1	3L	Control	381	385	N	4	N
13-Jun	OC	1	3L	Control	426	446	N	20	N
13-Jun	OC	1	3L	Control	486	579	N	93	N
13-Jun	OC	1	3L	Control	634	652	N	18	N
13-Jun	OC	2	16L	Control	0	61	N	61	N
13-Jun	OC	2	16L	Control	63	158	N	95	N
13-Jun	OC	2	16L	Control	169	217	N	48	N
13-Jun	OC	2	16L	Control	223	242	N	19	N
13-Jun	OC	2	16L	Control	248	314	N	66	N
13-Jun	OC	2	16L	Control	328	375	N	47	N
13-Jun	OC	2	16L	Control	379	432	N	53	N
13-Jun	OC	2	16L	Control	433	527	N	94	N
13-Jun	OC	2	16L	Control	533	572	N	39	N
13-Jun	OC	2	16L	Control	589	720	N	131	N
13-Jun	OC	3	4L	Control	0	169	N	169	N
13-Jun	OC	3	4L	Control	177	186	N	9	N
13-Jun	OC	3	4L	Control	195	531	N	336	N
13-Jun	OC	3	4L	Control	541	549	N	8	N
13-Jun	OC	3	4L	Control	565	688	N	123	N
13-Jun	OC	3	4L	Control	689	720	N	31	N
15-Jun	OC	1	6L	Control	0	86	N	86	N
15-Jun	OC	1	6L	Control	87	150	N	63	N
15-Jun	OC	1	6L	Control	151	222	N	71	N
15-Jun	OC	1	6L	Control	223	376	N	153	N
15-Jun	OC	1	6L	Control	377	616	N	239	N
15-Jun	OC	1	6L	Control	617	720	N	103	N
15-Jun	OC	2	13L	Control	0	248	N	248	N
15-Jun	OC	2	13L	Control	249	494	N	245	N
15-Jun	OC	2	13L	Control	495	510	N	15	N
15-Jun	OC	2	13L	Control	511	633	N	122	N
15-Jun	OC	2	13L	Control	640	664	N	24	N
15-Jun	OC	2	13L	Control	669	720	N	51	N
15-Jun	OC	3	10L	Control	0	250	N	250	N
15-Jun	OC	3	10L	Control	261	272	N	11	N
15-Jun	OC	3	10L	Control	285	291	N	6	N
15-Jun	OC	3	10L	Control	292	317	N	25	N
15-Jun	OC	3	10L	Control	334	419	N	85	N
15-Jun	OC	3	10L	Control	426	478	N	52	N
15-Jun	OC	3	10L	Control	495	504	N	9	N
15-Jun	OC	3	10L	Control	542	556	N	14	N
15-Jun	OC	3	10L	Control	557	574	N	17	N
15-Jun	OC	3	10L	Control	575	717	N	142	N
15-Jun	OC	3	10L	Control	718	720	N	2	N
17-Jun	OC	1	12L	Control	0	11	N	11	N
17-Jun	OC	1	12L	Control	12	166	N	154	N
17-Jun	OC	1	12L	Control	168	305	N	137	N
17-Jun	OC	1	12L	Control	306	509	N	203	N
17-Jun	OC	1	12L	Control	510	718	N	208	N
17-Jun	OC	1	14L	Control	719	720	N	1	N
17-Jun	OC	2	14L	Control	0	42	N	42	N
17-Jun	OC	2	14L	Control	42	221	N	179	N
17-Jun	OC	2	14L	Control	258	414	N	156	N
17-Jun	OC	2	14L	Control	449	457	N	8	N
17-Jun	OC	2	14L	Control	458	466	N	8	N
17-Jun	OC	2	14L	Control	481	634	N	153	N
17-Jun	OC	2	14L	Control	696	720	N	24	N
17-Jun	OC	3	3L	Control	0	132	N	132	N
17-Jun	OC	3	3L	Control	133	304	N	171	N
17-Jun	OC	3	3L	Control	305	568	N	263	N
17-Jun	OC	3	3L	Control	569	720	N	151	N
17-Jun	OC	4	7L	Control	0	80	N	80	N
17-Jun	OC	4	7L	Control	119	136	N	17	N
17-Jun	OC	4	7L	Control	222	238	N	16	N
17-Jun	OC	4	7L	Control	282	590	N	308	N
17-Jun	OC	4	7L	Control	628	632	N	4	N
17-Jun	OC	4	7L	Control	664	720	N	56	N
20-Jun	OC	1	7L	Control	0	11	N	11	N
20-Jun	OC	1	7L	Control	39	96	N	57	N
20-Jun	OC	1	7L	Control	168	264	N	96	N
20-Jun	OC	1	7L	Control	311	422	N	111	N
20-Jun	OC	1	7L	Control	449	506	N	57	N
20-Jun	OC	1	7L	Control	563	633	N	70	N
20-Jun	OC	1	7L	Control	673	720	N	47	N
20-Jun	OC	2	4L	Control	0	83	N	83	N
20-Jun	OC	2	4L	Control	84	87	N	3	N
20-Jun	OC	2	4L	Control	88	113	N	25	N
20-Jun	OC	2	4L	Control	125	220	N	95	N
20-Jun	OC	2	4L	Control	226	239	N	13	N
20-Jun	OC	2	4L	Control	267	365	N	98	N
20-Jun	OC	2	4L	Control	389	587	N	198	N
20-Jun	OC	2	4L	Control	588	598	N	10	N
20-Jun	OC	2	4L	Control	616	619	N	3	N
20-Jun	OC	2	4L	Control	639	720	N	81	N
20-Jun	OC	3	13L	Control	0	344	N	344	N
20-Jun	OC	3	13L	Control	356	720	N	364	N
20-Jun	OC	7	12L	Control	0	22	N	22	N
20-Jun	OC	7	12L	Control	25	33	N	8	N
20-Jun	OC	7	12L	Control	54	106	N	52	N
20-Jun	OC	7	12L	Control	125	126	N	1	N
20-Jun	OC	7	12L	Control	139	190	N	51	N
20-Jun	OC	7	12L	Control	216	221	N	5	N
20-Jun	OC	7	12L	Control	229	281	N	52	N
20-Jun	OC	7	12L	Control	289	292	N	3	N
20-Jun	OC	7	12L	Control	308	380	N	72	N
20-Jun	OC	7	12L	Control	410	468	N	58	N
20-Jun	OC	7	12L	Control	470	477	N	7	N
20-Jun	OC	7	12L	Control	511	568	N	57	N
20-Jun	OC	7	12L	Control	569	583	N	14	N
20-Jun	OC	7	12L	Control	593	606	N	13	N
20-Jun	OC	7	12L	Control	607	655	N	48	N
20-Jun	OC	7	12L	Control	683	720	N	37	N
22-Jun	OC	1	10L	Control	0	354	N	354	N
22-Jun	OC	1	10L	Control	355	672	N	317	N
22-Jun	OC	1	10L	Control	673	720	N	47	N
22-Jun	OC	2	14L	Control	0	186	N	186	N
22-Jun	OC	2	14L	Control	187	191	N	4	N
22-Jun	OC	2	14L	Control	211	301	N	90	N
22-Jun	OC	2	14L	Control	316	436	N	120	N
22-Jun	OC	2	14L	Control	466	588	N	122	N
22-Jun	OC	2	14L	Control	613	720	N	107	N
5/25/2022	OC	2	19L	Newt	0	22	N	22	N
5/25/2022	OC	2	19L	Newt	60	86	N	26	N
5/25/2022	OC	2	19L	Newt	111	140	N	29	N
5/25/2022	OC	2	19L	Newt	149	226	N	77	N
5/25/2022	OC	2	19L	Newt	248	261	N	13	N
5/25/2022	OC	2	19L	Newt	288	293	N	5	N
5/25/2022	OC	2	19L	Newt	367	372	N	5	N
5/25/2022	OC	2	19L	Newt	432	480	N	48	N
5/25/2022	OC	4	17L	Newt	575	720	N	145	N
5/25/2022	OC	4	17L	Newt	4	30	N	26	N
5/25/2022	OC	4	17L	Newt	30	52	N	22	N
5/25/2022	OC	4	17L	Newt	120	131	N	11	N
5/25/2022	OC	4	17L	Newt	160	173	N	13	N
5/25/2022	OC	4	17L	Newt	173	188	N	15	N
5/25/2022	OC	4	17L	Newt	188	233	N	45	N
5/25/2022	OC	4	17L	Newt	234	240	N	6	N
5/25/2022	OC	4	17L	Newt	240	308	N	68	N
5/25/2022	OC	4	17L	Newt	318	350	N	32	N
5/25/2022	OC	4	17L	Newt	370	376	N	6	N
5/25/2022	OC	4	17L	Newt	377	487	N	110	N
5/25/2022	OC	4	17L	Newt	499	508	N	9	N
5/25/2022	OC	4	17L	Newt	560	600	N	40	N
5/25/2022	OC	4	17L	Newt	600	720	N	120	N
5/25/2022	OC	5	8L	Newt	0	30	N	30	N
5/25/2022	OC	5	8L	Newt	30	181	N	151	N
5/25/2022	OC	5	8L	Newt	182	255	N	73	N
5/25/2022	OC	5	8L	Newt	288	455	N	167	N
5/25/2022	OC	5	8L	Newt	460	600	N	140	N
1-Jun	OC	1	15L	Newt	0	6	N	6	N
1-Jun	OC	1	15L	Newt	34	43	N	9	N
1-Jun	OC	1	15L	Newt	52	284	N	232	N
1-Jun	OC	1	15L	Newt	285	296	N	11	N
1-Jun	OC	1	15L	Newt	301	313	N	12	N
1-Jun	OC	1	15L	Newt	316	390	N	74	N
1-Jun	OC	1	15L	Newt	391	401	N	10	N
1-Jun	OC	1	15L	Newt	413	720	N	307	N
1-Jun	OC	2	1L	Newt	21	27	N	6	N
1-Jun	OC	2	1L	Newt	28	53	N	25	N
1-Jun	OC	2	1L	Newt	115	122	N	7	N
1-Jun	OC	2	1L	Newt	167	186	N	19	N
1-Jun	OC	2	1L	Newt	212	224	N	12	N
1-Jun	OC	2	1L	Newt	240	256	N	16	N
1-Jun	OC	2	1L	Newt	276	322	N	46	N
1-Jun	OC	2	1L	Newt	410	420	N	10	N
1-Jun	OC	2	1L	Newt	450	458	N	8	N
1-Jun	OC	2	1L	Newt	484	500	N	16	N
1-Jun	OC	2	1L	Newt	534	621	N	87	N
1-Jun	OC	2	1L	Newt	660	676	N	16	N
1-Jun	OC	2	1L	Newt	680	716	N	36	N
1-Jun	OC	3	12L	Newt	0	5	N	5	N
1-Jun	OC	3	12L	Newt	7	113	N	106	N
1-Jun	OC	3	12L	Newt	119	547	N	428	N
1-Jun	OC	3	12L	Newt	572	720	N	148	N
3-Jun	OC	6	7L	Newt	0	82	N	82	N
3-Jun	OC	6	7L	Newt	91	95	N	4	N
3-Jun	OC	6	7L	Newt	96	112	N	16	N
3-Jun	OC	6	7L	Newt	126	154	N	28	N
3-Jun	OC	6	7L	Newt	195	296	N	101	N
3-Jun	OC	6	7L	Newt	330	482	N	152	N
3-Jun	OC	6	7L	Newt	552	564	N	12	N
3-Jun	OC	6	7L	Newt	565	720	N	155	N
6-Jun	OC	1	16L	Newt	0	61	N	61	N
6-Jun	OC	1	16L	Newt	68	77	N	9	N
6-Jun	OC	1	16L	Newt	84	89	N	5	N
6-Jun	OC	1	16L	Newt	90	288	N	198	N
6-Jun	OC	1	16L	Newt	292	340	N	48	N
6-Jun	OC	1	16L	Newt	343	383	N	40	N
6-Jun	OC	1	16L	Newt	396	535	N	139	N
6-Jun	OC	1	16L	Newt	544	583	N	39	N
6-Jun	OC	1	16L	Newt	590	601	N	11	N
6-Jun	OC	1	16L	Newt	608	662	N	54	N
6-Jun	OC	1	16L	Newt	678	720	N	42	N
6-Jun	OC	2	3L	Newt	0	94	N	94	N
6-Jun	OC	2	3L	Newt	112	321	N	209	N
6-Jun	OC	2	3L	Newt	322	338	N	16	N
6-Jun	OC	2	3L	Newt	339	396	N	57	N
6-Jun	OC	2	3L	Newt	399	720	N	321	N
6-Jun	OC	3	4L	Newt	0	95	N	95	N
6-Jun	OC	3	4L	Newt	113	128	N	15	N
6-Jun	OC	3	4L	Newt	153	158	N	5	N
6-Jun	OC	3	4L	Newt	205	207	N	2	N
6-Jun	OC	3	4L	Newt	209	278	N	69	N
6-Jun	OC	3	4L	Newt	286	384	N	98	N
6-Jun	OC	3	4L	Newt	388	550	N	162	N
6-Jun	OC	3	4L	Newt	554	645	N	91	N
6-Jun	OC	3	4L	Newt	648	687	N	39	N
6-Jun	OC	3	4L	Newt	693	720	N	27	N
8-Jun	OC	6	14L	Newt	0	90	N	90	N
8-Jun	OC	6	14L	Newt	134	137	N	3	N
8-Jun	OC	6	14L	Newt	241	630	N	389	N
8-Jun	OC	6	14L	Newt	631	652	N	21	N
8-Jun	OC	6	14L	Newt	667	669	N	2	N
8-Jun	OC	7	10L	Newt	0	41	N	41	N
8-Jun	OC	7	10L	Newt	44	59	N	15	N
8-Jun	OC	7	10L	Newt	62	89	N	27	N
8-Jun	OC	7	10L	Newt	90	195	N	105	N
8-Jun	OC	7	10L	Newt	241	427	N	186	N
8-Jun	OC	7	10L	Newt	452	454	N	2	N
8-Jun	OC	7	10L	Newt	477	619	N	142	N
8-Jun	OC	7	10L	Newt	625	631	N	6	N
8-Jun	OC	7	10L	Newt	644	720	N	76	N
8-Jun	OC	8	13L	Newt	0	37	N	37	N
8-Jun	OC	8	13L	Newt	41	124	N	83	N
8-Jun	OC	8	13L	Newt	125	720	N	595	N
10-Jun	OC	4	18L	Newt	0	177	N	177	N
10-Jun	OC	4	18L	Newt	184	357	N	173	N
10-Jun	OC	4	18L	Newt	361	379	N	18	N
10-Jun	OC	4	18L	Newt	380	410	N	30	N
10-Jun	OC	4	18L	Newt	411	418	N	7	N
10-Jun	OC	4	18L	Newt	419	478	N	59	N
10-Jun	OC	4	18L	Newt	479	498	N	19	N
10-Jun	OC	4	18L	Newt	523	533	N	10	N
10-Jun	OC	4	18L	Newt	543	712	N	169	N
10-Jun	OC	4	18L	Newt	713	720	N	7	N
10-Jun	OC	5	6L	Newt	0	483	N	483	N
10-Jun	OC	5	6L	Newt	506	533	N	27	N
10-Jun	OC	5	6L	Newt	539	633	N	94	N
10-Jun	OC	5	6L	Newt	655	668	N	13	N
10-Jun	OC	5	6L	Newt	686	720	N	34	N
10-Jun	OC	6	11L	Newt	0	39	N	39	N
10-Jun	OC	6	11L	Newt	70	149	N	79	N
10-Jun	OC	6	11L	Newt	150	175	N	25	N
10-Jun	OC	6	11L	Newt	185	181	N	-4	N
10-Jun	OC	6	11L	Newt	181	213	N	32	N
10-Jun	OC	6	11L	Newt	234	262	N	28	N
10-Jun	OC	6	11L	Newt	275	317	N	42	N
10-Jun	OC	6	11L	Newt	321	357	N	36	N
10-Jun	OC	6	11L	Newt	365	426	N	61	N
10-Jun	OC	6	11L	Newt	437	481	N	44	N
10-Jun	OC	6	11L	Newt	501	591	N	90	N
10-Jun	OC	6	11L	Newt	596	654	N	58	N
10-Jun	OC	6	11L	Newt	660	669	N	9	N
10-Jun	OC	6	11L	Newt	679	692	N	13	N
10-Jun	OC	6	11L	Newt	708	712	N	4	N
10-Jun	OC	6	11L	Newt	718	720	N	2	N
13-Jun	OC	4	19L	Newt	0	21	N	21	N
13-Jun	OC	4	19L	Newt	31	64	N	33	N
13-Jun	OC	4	19L	Newt	99	228	N	129	N
13-Jun	OC	4	19L	Newt	229	255	N	26	N
13-Jun	OC	4	19L	Newt	282	556	N	274	N
13-Jun	OC	4	19L	Newt	568	699	N	131	N
13-Jun	OC	4	19L	Newt	700	720	N	20	N
13-Jun	OC	5	8L	Newt	0	298	N	298	N
13-Jun	OC	5	8L	Newt	299	720	N	421	N
13-Jun	OC	6	17L	Newt	0	250	N	250	N
13-Jun	OC	6	17L	Newt	254	471	N	217	N
13-Jun	OC	6	17L	Newt	473	639	N	166	N
13-Jun	OC	6	17L	Newt	640	720	N	80	N
15-Jun	OC	7	14L	Newt	0	88	N	88	N
15-Jun	OC	7	14L	Newt	104	199	N	95	N
15-Jun	OC	7	14L	Newt	208	332	N	124	N
15-Jun	OC	7	14L	Newt	352	359	N	7	N
15-Jun	OC	7	14L	Newt	362	448	N	86	N
15-Jun	OC	7	14L	Newt	453	463	N	10	N
15-Jun	OC	7	14L	Newt	487	554	N	67	N
15-Jun	OC	7	14L	Newt	566	571	N	5	N
15-Jun	OC	7	14L	Newt	588	633	N	45	N
15-Jun	OC	7	14L	Newt	642	648	N	6	N
15-Jun	OC	7	14L	Newt	649	655	N	6	N
15-Jun	OC	7	14L	Newt	656	674	N	18	N
15-Jun	OC	7	14L	Newt	696	720	N	24	N
15-Jun	OC	8	1L	Newt	0	541	N	541	N
15-Jun	OC	8	1L	Newt	561	573	N	12	N
15-Jun	OC	8	1L	Newt	577	585	N	8	N
15-Jun	OC	8	1L	Newt	597	720	N	123	N
15-Jun	OC	9	15L	Newt	0	184	N	184	N
15-Jun	OC	9	15L	Newt	190	197	N	7	N
15-Jun	OC	9	15L	Newt	216	371	N	155	N
15-Jun	OC	9	15L	Newt	404	415	N	11	N
15-Jun	OC	9	15L	Newt	428	565	N	137	N
15-Jun	OC	9	15L	Newt	618	720	N	102	N
15-Jun	OC	10	12L	Newt	0	41	N	41	N
15-Jun	OC	10	12L	Newt	42	47	N	5	N
15-Jun	OC	10	12L	Newt	48	104	N	56	N
15-Jun	OC	10	12L	Newt	112	228	N	116	N
15-Jun	OC	10	12L	Newt	242	316	N	74	N
15-Jun	OC	10	12L	Newt	335	449	N	114	N
15-Jun	OC	10	12L	Newt	454	627	N	173	N
15-Jun	OC	10	12L	Newt	629	637	N	8	N
15-Jun	OC	10	12L	Newt	643	663	N	20	N
15-Jun	OC	10	12L	Newt	678	684	N	6	N
17-Jun	OC	10	12L	Newt	693	720	N	27	N
17-Jun	OC	9	13L	Newt	0	107	N	107	N
17-Jun	OC	9	13L	Newt	113	133	N	20	N
17-Jun	OC	9	13L	Newt	141	344	N	203	N
17-Jun	OC	9	13L	Newt	348	720	N	372	N
17-Jun	OC	10	11L	Newt	0	92	N	92	N
17-Jun	OC	10	11L	Newt	93	180	N	87	N
17-Jun	OC	10	11L	Newt	181	282	N	101	N
17-Jun	OC	10	11L	Newt	283	352	N	69	N
17-Jun	OC	10	11L	Newt	367	449	N	82	N
17-Jun	OC	10	11L	Newt	450	556	N	106	N
17-Jun	OC	10	11L	Newt	557	567	N	10	N
17-Jun	OC	10	11L	Newt	591	664	N	73	N
17-Jun	OC	10	11L	Newt	700	720	N	20	N
17-Jun	OC	11	6L	Newt	0	227	N	227	N
17-Jun	OC	11	6L	Newt	228	368	N	140	N
17-Jun	OC	11	6L	Newt	369	563	N	194	N
17-Jun	OC	11	6L	Newt	564	711	N	147	N
17-Jun	OC	11	6L	Newt	718	720	N	2	N
17-Jun	OC	12	10L	Newt	0	4	N	4	N
17-Jun	OC	12	10L	Newt	21	98	N	77	N
17-Jun	OC	12	10L	Newt	99	206	N	107	N
17-Jun	OC	12	10L	Newt	211	222	N	11	N
17-Jun	OC	12	10L	Newt	225	589	N	364	N
17-Jun	OC	12	10L	Newt	611	720	N	109	N
20-Jun	OC	8	15L	Newt	0	70	N	70	N
20-Jun	OC	8	15L	Newt	75	155	N	80	N
20-Jun	OC	8	15L	Newt	156	168	N	12	N
20-Jun	OC	8	15L	Newt	169	177	N	8	N
20-Jun	OC	8	15L	Newt	207	239	N	32	N
20-Jun	OC	8	15L	Newt	258	334	N	76	N
20-Jun	OC	8	15L	Newt	364	438	N	74	N
20-Jun	OC	8	15L	Newt	468	474	N	6	N
	OC	8	15L	Newt	475	720	N	245	N
20-Jun	OC	9	1L	Newt	0	53	N	53	N
20-Jun	OC	9	1L	Newt	54	222	N	168	N
20-Jun	OC	9	1L	Newt	225	247	N	22	N
20-Jun	OC	9	1L	Newt	248	349	N	101	N
20-Jun	OC	9	1L	Newt	393	537	N	144	N
20-Jun	OC	9	1L	Newt	558	697	N	139	N
20-Jun	OC	9	1L	Newt	698	705	N	7	N
20-Jun	OC	10	19L	Newt	0	128	N	128	N
20-Jun	OC	10	19L	Newt	129	293	N	164	N
20-Jun	OC	10	19L	Newt	305	408	N	103	N
20-Jun	OC	10	19L	Newt	422	432	N	10	N
20-Jun	OC	10	19L	Newt	441	485	N	44	N
20-Jun	OC	10	19L	Newt	486	610	N	124	N
20-Jun	OC	10	19L	Newt	618	663	N	45	N
20-Jun	OC	10	19L	Newt	668	697	N	29	N
20-Jun	OC	10	19L	Newt	706	720	N	14	N
20-Jun	OC	11	11L	Newt	0	69	N	69	N
20-Jun	OC	11	11L	Newt	72	129	N	57	N
20-Jun	OC	11	11L	Newt	134	144	N	10	N
20-Jun	OC	11	11L	Newt	161	253	N	92	N
20-Jun	OC	11	11L	Newt	258	329	N	71	N
20-Jun	OC	11	11L	Newt	336	408	N	72	N
20-Jun	OC	11	11L	Newt	446	564	N	118	N
20-Jun	OC	11	11L	Newt	591	720	N	129	N
22-Jun	OC	3	12L	Newt	0	186	N	186	N
22-Jun	OC	3	12L	Newt	188	193	N	5	N
22-Jun	OC	3	12L	Newt	195	488	N	293	N
22-Jun	OC	3	12L	Newt	491	720	N	229	N
22-Jun	OC	4	19L	Newt	0	48	N	48	N
22-Jun	OC	4	19L	Newt	58	135	N	77	N
22-Jun	OC	4	19L	Newt	140	394	N	254	N
22-Jun	OC	4	19L	Newt	395	512	N	117	N
22-Jun	OC	4	19L	Newt	520	632	N	112	N
22-Jun	OC	4	19L	Newt	636	677	N	41	N
22-Jun	OC	4	19L	Newt	680	720	N	40	N
22-Jun	OC	5	3L	Newt	0	88	N	88	N
22-Jun	OC	5	3L	Newt	89	720	N	631	N
1-Jun	OC	5	7L	ACF	267	268	M	1	S
1-Jun	OC	6	11L	ACF	74	75	M	1	S
1-Jun	OC	6	11L	ACF	523	524	M	1	S
3-Jun	OC	1	8L	ACF	257	258	M	1	S
3-Jun	OC	1	8L	ACF	650	651	M	1	S
3-Jun	OC	2	15L	ACF	331	332	M	1	S
3-Jun	OC	5	14L	ACF	311	312	M	1	S
6-Jun	OC	5	10L	ACF	91	92	M	1	S
6-Jun	OC	5	10L	ACF	325	326	M	1	S
6-Jun	OC	6	19L	ACF	232	233	M	1	S
6-Jun	OC	6	19L	ACF	334	335	M	1	S
6-Jun	OC	6	19L	ACF	377	378	M	1	S
6-Jun	OC	6	19L	ACF	439	440	M	1	S
6-Jun	OC	6	19L	ACF	604	605	M	1	S
6-Jun	OC	6	19L	ACF	657	658	M	1	S
8-Jun	OC	9	3L	ACF	48	49	M	1	S
8-Jun	OC	9	3L	ACF	230	231	M	1	S
8-Jun	OC	9	3L	ACF	262	263	M	1	S
10-Jun	OC	7	16L	ACF	142	143	M	1	S
10-Jun	OC	7	16L	ACF	400	401	M	1	S
10-Jun	OC	8	17L	ACF	82	83	M	1	S
10-Jun	OC	8	17L	ACF	236	237	M	1	S
10-Jun	OC	8	17L	ACF	413	414	M	1	S
10-Jun	OC	9	1L	ACF	206	207	M	1	S
13-Jun	OC	7	11L	ACF	294	295	M	1	S
13-Jun	OC	8	15L	ACF	352	353	M	1	S
15-Jun	OC	4	4L	ACF	293	294	M	1	S
15-Jun	OC	4	4L	ACF	404	405	M	1	S
15-Jun	OC	5	19L	ACF	247	248	M	1	S
15-Jun	OC	6	14L	ACF	21	22	M	1	S
15-Jun	OC	6	14L	ACF	27	28	M	1	S
15-Jun	OC	6	14L	ACF	143	144	M	1	S
15-Jun	OC	6	14L	ACF	179	180	M	1	S
15-Jun	OC	6	14L	ACF	561	562	M	1	S
17-Jun	OC	5	19L	ACF	223	224	M	1	S
17-Jun	OC	5	19L	ACF	667	668	M	1	S
17-Jun	OC	6	4L	ACF	10	11	M	1	S
17-Jun	OC	6	4L	ACF	65	66	M	1	S
17-Jun	OC	6	4L	ACF	222	223	M	1	S
17-Jun	OC	6	4L	ACF	316	317	M	1	S
17-Jun	OC	7	15L	ACF	338	339	M	1	S
17-Jun	OC	8	1L	ACF	100	101	M	1	S
17-Jun	OC	8	1L	ACF	240	241	M	1	S
17-Jun	OC	8	1L	ACF	302	303	M	1	S
20-Jun	OC	4	14L	ACF	544	545	M	1	S
1-Jun	OC	4	9L	ACF	6	32	S	26	S
1-Jun	OC	4	9L	ACF	117	121	S	4	S
1-Jun	OC	4	9L	ACF	128	164	S	36	S
1-Jun	OC	4	9L	ACF	180	195	S	15	S
1-Jun	OC	4	9L	ACF	206	211	S	5	S
1-Jun	OC	4	9L	ACF	220	230	S	10	S
1-Jun	OC	4	9L	ACF	262	286	S	24	S
1-Jun	OC	4	9L	ACF	306	310	S	4	S
1-Jun	OC	4	9L	ACF	320	368	S	48	S
1-Jun	OC	4	9L	ACF	388	396	S	8	S
1-Jun	OC	4	9L	ACF	439	445	S	6	S
1-Jun	OC	4	9L	ACF	675	680	S	5	S
1-Jun	OC	5	7L	ACF	220	242	S	22	S
1-Jun	OC	5	7L	ACF	332	400	S	68	S
1-Jun	OC	5	7L	ACF	504	540	S	36	S
1-Jun	OC	5	7L	ACF	650	717	S	67	S
1-Jun	OC	6	11L	ACF	99	119	S	20	S
1-Jun	OC	6	11L	ACF	281	306	S	25	S
1-Jun	OC	6	11L	ACF	332	338	S	6	S
1-Jun	OC	6	11L	ACF	391	394	S	3	S
1-Jun	OC	6	11L	ACF	476	499	S	23	S
1-Jun	OC	6	11L	ACF	555	562	S	7	S
1-Jun	OC	6	11L	ACF	637	653	S	16	S
1-Jun	OC	6	11L	ACF	660	669	S	9	S
1-Jun	OC	6	11L	ACF	704	720	S	16	S
3-Jun	OC	1	8L	ACF	264	273	S	9	S
3-Jun	OC	1	8L	ACF	304	337	S	33	S
3-Jun	OC	1	8L	ACF	376	390	S	14	S
3-Jun	OC	2	15L	ACF	512	530	S	18	S
3-Jun	OC	3	12L	ACF	281	284	S	3	S
3-Jun	OC	3	12L	ACF	349	389	S	40	S
3-Jun	OC	3	12L	ACF	425	454	S	29	S
3-Jun	OC	3	12L	ACF	487	499	S	12	S
3-Jun	OC	3	12L	ACF	615	640	S	25	S
3-Jun	OC	4	19L	ACF	128	142	S	14	S
3-Jun	OC	4	19L	ACF	286	319	S	33	S
3-Jun	OC	4	19L	ACF	360	372	S	12	S
3-Jun	OC	4	19L	ACF	553	600	S	47	S
3-Jun	OC	4	19L	ACF	613	617	S	4	S
3-Jun	OC	5	14L	ACF	532	539	S	7	S
3-Jun	OC	5	14L	ACF	549	562	S	13	S
3-Jun	OC	5	14L	ACF	583	604	S	21	S
3-Jun	OC	5	14L	ACF	616	622	S	6	S
6-Jun	OC	5	10L	ACF	83	86	S	3	S
6-Jun	OC	5	10L	ACF	154	164	S	10	S
6-Jun	OC	5	10L	ACF	207	214	S	7	S
6-Jun	OC	6	19L	ACF	476	499	S	23	S
6-Jun	OC	6	19L	ACF	669	720	S	51	S
8-Jun	OC	9	3L	ACF	49	159	S	110	S
8-Jun	OC	9	3L	ACF	159	164	S	5	S
8-Jun	OC	9	3L	ACF	316	353	S	37	S
8-Jun	OC	10	4L	ACF	105	132	S	27	S
8-Jun	OC	10	4L	ACF	346	350	S	4	S
10-Jun	OC	7	16L	ACF	36	42	S	6	S
10-Jun	OC	7	16L	ACF	252	265	S	13	S
10-Jun	OC	7	16L	ACF	424	432	S	8	S
10-Jun	OC	7	16L	ACF	476	485	S	9	S
10-Jun	OC	7	16L	ACF	502	508	S	6	S
10-Jun	OC	7	16L	ACF	536	555	S	19	S
10-Jun	OC	7	16L	ACF	649	652	S	3	S
10-Jun	OC	7	16L	ACF	662	677	S	15	S
10-Jun	OC	8	17L	ACF	426	430	S	4	S
10-Jun	OC	8	17L	ACF	558	563	S	5	S
10-Jun	OC	8	17L	ACF	574	586	S	12	S
10-Jun	OC	9	1L	ACF	303	358	S	55	S
10-Jun	OC	9	1L	ACF	503	566	S	63	S
13-Jun	OC	7	11L	ACF	60	64	S	4	S
13-Jun	OC	7	11L	ACF	152	162	S	10	S
13-Jun	OC	7	11L	ACF	181	196	S	15	S
13-Jun	OC	7	11L	ACF	391	393	S	2	S
13-Jun	OC	7	11L	ACF	512	616	S	104	S
13-Jun	OC	7	11L	ACF	622	640	S	18	S
13-Jun	OC	7	11L	ACF	687	720	S	33	S
13-Jun	OC	8	15L	ACF	160	175	S	15	S
13-Jun	OC	8	15L	ACF	578	605	S	27	S
13-Jun	OC	9	7L	ACF	312	386	S	74	S
13-Jun	OC	9	7L	ACF	428	472	S	44	S
13-Jun	OC	9	7L	ACF	708	720	S	12	S
15-Jun	OC	5	19L	ACF	576	588	S	12	S
15-Jun	OC	5	19L	ACF	605	646	S	41	S
15-Jun	OC	5	19L	ACF	701	720	S	19	S
15-Jun	OC	6	14L	ACF	212	230	S	18	S
15-Jun	OC	6	14L	ACF	235	256	S	21	S
15-Jun	OC	6	14L	ACF	576	602	S	26	S
17-Jun	OC	5	19L	ACF	288	297	S	9	S
17-Jun	OC	5	19L	ACF	380	394	S	14	S
17-Jun	OC	5	19L	ACF	427	434	S	7	S
17-Jun	OC	5	19L	ACF	576	596	S	20	S
17-Jun	OC	5	19L	ACF	619	660	S	41	S
17-Jun	OC	5	19L	ACF	680	718	S	38	S
17-Jun	OC	6	4L	ACF	167	192	S	25	S
17-Jun	OC	6	4L	ACF	336	340	S	4	S
17-Jun	OC	6	4L	ACF	408	415	S	7	S
17-Jun	OC	6	4L	ACF	554	621	S	67	S
17-Jun	OC	7	15L	ACF	43	109	S	66	S
17-Jun	OC	7	15L	ACF	241	250	S	9	S
17-Jun	OC	7	15L	ACF	255	283	S	28	S
17-Jun	OC	7	15L	ACF	358	369	S	11	S
17-Jun	OC	7	15L	ACF	453	483	S	30	S
17-Jun	OC	7	15L	ACF	579	594	S	15	S
17-Jun	OC	7	15L	ACF	604	618	S	14	S
17-Jun	OC	7	15L	ACF	659	672	S	13	S
17-Jun	OC	7	15L	ACF	687	720	S	33	S
17-Jun	OC	8	1L	ACF	5	7	S	2	S
20-Jun	OC	4	14L	ACF	161	182	S	21	S
20-Jun	OC	4	14L	ACF	285	320	S	35	S
20-Jun	OC	4	14L	ACF	349	442	S	93	S
20-Jun	OC	4	14L	ACF	546	572	S	26	S
20-Jun	OC	4	14L	ACF	678	694	S	16	S
20-Jun	OC	5	3L	ACF	529	540	S	11	S
20-Jun	OC	5	3L	ACF	547	557	S	10	S
20-Jun	OC	6	10L	ACF	316	328	S	12	S
20-Jun	OC	6	10L	ACF	592	612	S	20	S
5/25/2022	OC	6	3L	Control	360	361	M	1	S
1-Jun	OC	8	10L	Control	328	329	M	1	S
1-Jun	OC	8	10L	Control	701	702	M	1	S
1-Jun	OC	9	13L	Control	38	39	M	1	S
1-Jun	OC	9	13L	Control	143	144	M	1	S
6-Jun	OC	8	12L	Control	84	85	M	1	S
6-Jun	OC	8	12L	Control	199	200	M	1	S
6-Jun	OC	8	12L	Control	301	302	M	1	S
8-Jun	OC	2	18L	Control	30	31	M	1	S
8-Jun	OC	5	6L	Control	146	147	M	1	S
8-Jun	OC	5	6L	Control	250	251	M	1	S
8-Jun	OC	5	6L	Control	326	327	M	1	S
10-Jun	OC	1	14L	Control	686	687	M	1	S
10-Jun	OC	2	8L	Control	248	249	M	1	S
10-Jun	OC	3	15L	Control	529	530	M	1	S
10-Jun	OC	3	15L	Control	644	645	M	1	S
13-Jun	OC	2	16L	Control	432	433	M	1	S
13-Jun	OC	3	4L	Control	688	689	M	1	S
15-Jun	OC	1	6L	Control	86	87	M	1	S
15-Jun	OC	1	6L	Control	150	151	M	1	S
15-Jun	OC	1	6L	Control	222	223	M	1	S
15-Jun	OC	1	6L	Control	376	377	M	1	S
15-Jun	OC	1	6L	Control	616	617	M	1	S
15-Jun	OC	2	13L	Control	248	249	M	1	S
15-Jun	OC	2	13L	Control	494	495	M	1	S
15-Jun	OC	2	13L	Control	510	511	M	1	S
15-Jun	OC	3	10L	Control	291	292	M	1	S
15-Jun	OC	3	10L	Control	556	557	M	1	S
15-Jun	OC	3	10L	Control	574	575	M	1	S
15-Jun	OC	3	10L	Control	717	718	M	1	S
17-Jun	OC	1	12L	Control	11	12	M	1	S
17-Jun	OC	1	12L	Control	305	306	M	1	S
17-Jun	OC	1	12L	Control	509	510	M	1	S
17-Jun	OC	1	12L	Control	718	719	M	1	S
17-Jun	OC	2	14L	Control	457	458	M	1	S
17-Jun	OC	3	3L	Control	132	133	M	1	S
17-Jun	OC	3	3L	Control	304	305	M	1	S
17-Jun	OC	3	3L	Control	568	569	M	1	S
20-Jun	OC	2	4L	Control	83	84	M	1	S
20-Jun	OC	2	4L	Control	87	88	M	1	S
20-Jun	OC	2	4L	Control	587	588	M	1	S
20-Jun	OC	7	12L	Control	53	54	M	1	S
20-Jun	OC	7	12L	Control	568	569	M	1	S
20-Jun	OC	7	12L	Control	606	607	M	1	S
22-Jun	OC	1	10L	Control	354	355	M	1	S
22-Jun	OC	1	10L	Control	672	673	M	1	S
22-Jun	OC	2	14L	Control	186	187	M	1	S
5/25/2022	OC	1	14L	Control	205	207	S	2	S
5/25/2022	OC	1	14L	Control	221	224	S	3	S
5/25/2022	OC	1	14L	Control	237	239	S	2	S
5/25/2022	OC	3	4L	Control	569	575	S	6	S
5/25/2022	OC	6	3L	Control	7	82	S	75	S
5/25/2022	OC	6	3L	Control	126	140	S	14	S
5/25/2022	OC	6	3L	Control	180	200	S	20	S
5/25/2022	OC	6	3L	Control	208	220	S	12	S
5/25/2022	OC	6	3L	Control	243	250	S	7	S
5/25/2022	OC	6	3L	Control	255	260	S	5	S
5/25/2022	OC	6	3L	Control	330	360	S	30	S
5/25/2022	OC	6	3L	Control	371	378	S	7	S
5/25/2022	OC	6	3L	Control	390	412	S	22	S
5/25/2022	OC	6	3L	Control	427	489	S	62	S
5/25/2022	OC	6	3L	Control	532	549	S	17	S
5/25/2022	OC	6	3L	Control	555	580	S	25	S
5/25/2022	OC	6	3L	Control	597	606	S	9	S
1-Jun	OC	7	16L	Control	18	49	S	31	S
1-Jun	OC	7	16L	Control	270	336	S	66	S
1-Jun	OC	8	10L	Control	40	44	S	4	S
1-Jun	OC	8	10L	Control	88	100	S	12	S
1-Jun	OC	8	10L	Control	404	406	S	2	S
1-Jun	OC	8	10L	Control	448	463	S	15	S
1-Jun	OC	8	10L	Control	596	600	S	4	S
1-Jun	OC	9	13L	Control	158	175	S	17	S
1-Jun	OC	9	13L	Control	287	290	S	3	S
1-Jun	OC	9	13L	Control	403	420	S	17	S
1-Jun	OC	9	13L	Control	426	439	S	13	S
1-Jun	OC	9	13L	Control	458	485	S	27	S
6-Jun	OC	7	17L	Control	514	537	S	23	S
6-Jun	OC	8	12L	Control	97	110	S	13	S
8-Jun	OC	1	19L	Control	51	78	S	27	S
8-Jun	OC	1	19L	Control	153	231	S	78	S
8-Jun	OC	1	19L	Control	354	363	S	9	S
8-Jun	OC	1	19L	Control	504	529	S	25	S
8-Jun	OC	2	18L	Control	36	40	S	4	S
8-Jun	OC	2	18L	Control	120	158	S	38	S
8-Jun	OC	2	18L	Control	162	193	S	31	S
8-Jun	OC	2	18L	Control	261	265	S	4	S
8-Jun	OC	2	18L	Control	323	328	S	5	S
8-Jun	OC	2	18L	Control	513	567	S	54	S
8-Jun	OC	3	7L	Control	54	153	S	99	S
8-Jun	OC	3	7L	Control	202	234	S	32	S
8-Jun	OC	3	7L	Control	363	416	S	53	S
8-Jun	OC	3	7L	Control	559	618	S	59	S
8-Jun	OC	3	7L	Control	638	657	S	19	S
8-Jun	OC	4	1L	Control	115	126	S	11	S
8-Jun	OC	4	1L	Control	131	154	S	23	S
8-Jun	OC	4	1L	Control	301	437	S	136	S
8-Jun	OC	4	1L	Control	441	555	S	114	S
8-Jun	OC	4	1L	Control	610	695	S	85	S
8-Jun	OC	5	6L	Control	83	108	S	25	S
8-Jun	OC	5	6L	Control	202	214	S	12	S
8-Jun	OC	5	6L	Control	388	409	S	21	S
8-Jun	OC	5	6L	Control	646	651	S	5	S
8-Jun	OC	5	6L	Control	656	697	S	41	S
10-Jun	OC	1	14L	Control	278	296	S	18	S
10-Jun	OC	3	15L	Control	541	547	S	6	S
13-Jun	OC	1	3L	Control	4	48	S	44	S
13-Jun	OC	1	3L	Control	133	154	S	21	S
13-Jun	OC	1	3L	Control	192	212	S	20	S
13-Jun	OC	1	3L	Control	279	288	S	9	S
13-Jun	OC	1	3L	Control	342	353	S	11	S
13-Jun	OC	1	3L	Control	371	381	S	10	S
13-Jun	OC	1	3L	Control	385	426	S	41	S
13-Jun	OC	1	3L	Control	446	486	S	40	S
13-Jun	OC	1	3L	Control	579	634	S	55	S
13-Jun	OC	1	3L	Control	652	712	S	60	S
13-Jun	OC	2	16L	Control	61	63	S	2	S
13-Jun	OC	2	16L	Control	158	169	S	11	S
13-Jun	OC	2	16L	Control	217	223	S	6	S
13-Jun	OC	2	16L	Control	242	248	S	6	S
13-Jun	OC	2	16L	Control	314	328	S	14	S
13-Jun	OC	2	16L	Control	375	379	S	4	S
13-Jun	OC	2	16L	Control	527	533	S	6	S
13-Jun	OC	2	16L	Control	572	589	S	17	S
15-Jun	OC	2	13L	Control	633	640	S	7	S
15-Jun	OC	2	13L	Control	664	669	S	5	S
15-Jun	OC	3	10L	Control	250	261	S	11	S
15-Jun	OC	3	10L	Control	272	285	S	13	S
15-Jun	OC	3	10L	Control	317	334	S	17	S
15-Jun	OC	3	10L	Control	419	426	S	7	S
15-Jun	OC	3	10L	Control	504	542	S	38	S
17-Jun	OC	1	12L	Control	166	168	S	2	S
17-Jun	OC	2	14L	Control	221	238	S	17	S
17-Jun	OC	2	14L	Control	253	258	S	5	S
17-Jun	OC	2	14L	Control	429	449	S	20	S
17-Jun	OC	4	7L	Control	80	119	S	39	S
17-Jun	OC	4	7L	Control	136	222	S	86	S
17-Jun	OC	4	7L	Control	238	282	S	44	S
20-Jun	OC	1	7L	Control	96	168	S	72	S
20-Jun	OC	1	7L	Control	264	311	S	47	S
20-Jun	OC	1	7L	Control	422	449	S	27	S
20-Jun	OC	1	7L	Control	506	563	S	57	S
20-Jun	OC	1	7L	Control	656	673	S	17	S
20-Jun	OC	2	4L	Control	113	125	S	12	S
20-Jun	OC	2	4L	Control	220	226	S	6	S
20-Jun	OC	2	4L	Control	239	267	S	28	S
20-Jun	OC	2	4L	Control	365	389	S	24	S
20-Jun	OC	2	4L	Control	598	616	S	18	S
20-Jun	OC	2	4L	Control	619	639	S	20	S
20-Jun	OC	3	13L	Control	344	356	S	12	S
20-Jun	OC	7	12L	Control	106	125	S	19	S
20-Jun	OC	7	12L	Control	126	139	S	13	S
20-Jun	OC	7	12L	Control	190	216	S	26	S
20-Jun	OC	7	12L	Control	221	229	S	8	S
20-Jun	OC	7	12L	Control	281	289	S	8	S
20-Jun	OC	7	12L	Control	292	308	S	16	S
20-Jun	OC	7	12L	Control	380	410	S	30	S
20-Jun	OC	7	12L	Control	655	683	S	28	S
22-Jun	OC	2	14L	Control	191	211	S	20	S
22-Jun	OC	2	14L	Control	301	316	S	15	S
22-Jun	OC	2	14L	Control	436	466	S	30	S
22-Jun	OC	2	14L	Control	588	613	S	25	S
5/25/2022	OC	4	17L	Newt	233	234	M	1	S
5/25/2022	OC	4	17L	Newt	376	377	M	1	S
5/25/2022	OC	4	17L	Newt	498	499	M	1	S
5/25/2022	OC	5	8L	Newt	181	182	M	1	S
5/25/2022	OC	5	8L	Newt	287	288	M	1	S
1-Jun	OC	1	15L	Newt	284	285	M	1	S
1-Jun	OC	1	15L	Newt	390	391	M	1	S
1-Jun	OC	2	1L	Newt	27	28	M	1	S
1-Jun	OC	3	12L	Newt	5	7	M	2	S
3-Jun	OC	6	7L	Newt	95	96	M	1	S
3-Jun	OC	6	7L	Newt	564	565	M	1	S
6-Jun	OC	1	16L	Newt	89	90	M	1	S
6-Jun	OC	2	3L	Newt	321	322	M	1	S
6-Jun	OC	2	3L	Newt	338	339	M	1	S
8-Jun	OC	6	14L	Newt	630	631	M	1	S
8-Jun	OC	7	10L	Newt	89	90	M	1	S
8-Jun	OC	8	13L	Newt	124	125	M	1	S
10-Jun	OC	4	18L	Newt	379	380	M	1	S
10-Jun	OC	4	18L	Newt	410	411	M	1	S
10-Jun	OC	4	18L	Newt	418	419	M	1	S
10-Jun	OC	4	18L	Newt	478	479	M	1	S
10-Jun	OC	4	18L	Newt	712	713	M	1	S
10-Jun	OC	6	11L	Newt	149	150	M	1	S
13-Jun	OC	4	19L	Newt	228	229	M	1	S
13-Jun	OC	4	19L	Newt	699	700	M	1	S
13-Jun	OC	5	8L	Newt	298	299	M	1	S
13-Jun	OC	6	17L	Newt	639	640	M	1	S
15-Jun	OC	7	14L	Newt	648	649	M	1	S
15-Jun	OC	7	14L	Newt	655	656	M	1	S
15-Jun	OC	10	12L	Newt	41	42	M	1	S
15-Jun	OC	10	12L	Newt	47	48	M	1	S
17-Jun	OC	10	11L	Newt	92	93	M	1	S
17-Jun	OC	10	11L	Newt	180	181	M	1	S
17-Jun	OC	10	11L	Newt	282	283	M	1	S
17-Jun	OC	10	11L	Newt	449	450	M	1	S
17-Jun	OC	10	11L	Newt	556	557	M	1	S
17-Jun	OC	11	6L	Newt	227	228	M	1	S
17-Jun	OC	11	6L	Newt	368	369	M	1	S
17-Jun	OC	11	6L	Newt	563	564	M	1	S
17-Jun	OC	12	10L	Newt	98	99	M	1	S
20-Jun	OC	8	15L	Newt	155	156	M	1	S
20-Jun	OC	8	15L	Newt	168	169	M	1	S
20-Jun	OC	8	15L	Newt	474	475	M	1	S
20-Jun	OC	9	1L	Newt	53	54	M	1	S
20-Jun	OC	9	1L	Newt	247	248	M	1	S
20-Jun	OC	9	1L	Newt	697	698	M	1	S
20-Jun	OC	10	19L	Newt	128	129	M	1	S
20-Jun	OC	10	19L	Newt	485	486	M	1	S
22-Jun	OC	4	19L	Newt	394	395	M	1	S
22-Jun	OC	5	3L	Newt	88	89	M	1	S
10-Jun	OC	4	18L	Newt	533	543	M	10	S
5/25/2022	OC	2	19L	Newt	22	30	S	8	S
5/25/2022	OC	2	19L	Newt	30	47	S	17	S
5/25/2022	OC	2	19L	Newt	47	60	S	13	S
5/25/2022	OC	2	19L	Newt	98	111	S	13	S
5/25/2022	OC	2	19L	Newt	140	149	S	9	S
5/25/2022	OC	2	19L	Newt	226	248	S	22	S
5/25/2022	OC	2	19L	Newt	261	288	S	27	S
5/25/2022	OC	2	19L	Newt	293	367	S	74	S
5/25/2022	OC	2	19L	Newt	372	432	S	60	S
5/25/2022	OC	4	17L	Newt	0	4	S	4	S
5/25/2022	OC	4	17L	Newt	52	120	S	68	S
5/25/2022	OC	4	17L	Newt	131	160	S	29	S
5/25/2022	OC	4	17L	Newt	308	318	S	10	S
5/25/2022	OC	4	17L	Newt	350	370	S	20	S
5/25/2022	OC	4	17L	Newt	487	498	S	11	S
5/25/2022	OC	4	17L	Newt	508	544	S	36	S
5/25/2022	OC	4	17L	Newt	544	560	S	16	S
5/25/2022	OC	5	8L	Newt	255	287	S	32	S
5/25/2022	OC	5	8L	Newt	455	460	S	5	S
1-Jun	OC	1	15L	Newt	6	34	S	28	S
1-Jun	OC	1	15L	Newt	43	52	S	9	S
1-Jun	OC	1	15L	Newt	296	301	S	5	S
1-Jun	OC	2	1L	Newt	0	21	S	21	S
1-Jun	OC	2	1L	Newt	53	115	S	62	S
1-Jun	OC	2	1L	Newt	138	145	S	7	S
1-Jun	OC	2	1L	Newt	347	410	S	63	S
1-Jun	OC	2	1L	Newt	443	450	S	7	S
1-Jun	OC	2	1L	Newt	465	467	S	2	S
1-Jun	OC	2	1L	Newt	500	534	S	34	S
1-Jun	OC	2	1L	Newt	621	642	S	21	S
1-Jun	OC	2	1L	Newt	676	680	S	4	S
1-Jun	OC	2	1L	Newt	716	720	S	4	S
3-Jun	OC	6	7L	Newt	82	91	S	9	S
3-Jun	OC	6	7L	Newt	112	126	S	14	S
3-Jun	OC	6	7L	Newt	154	195	S	41	S
3-Jun	OC	6	7L	Newt	296	330	S	34	S
3-Jun	OC	6	7L	Newt	482	552	S	70	S
6-Jun	OC	1	16L	Newt	61	68	S	7	S
6-Jun	OC	1	16L	Newt	77	84	S	7	S
6-Jun	OC	1	16L	Newt	288	292	S	4	S
6-Jun	OC	1	16L	Newt	340	343	S	3	S
6-Jun	OC	1	16L	Newt	383	396	S	13	S
6-Jun	OC	1	16L	Newt	535	544	S	9	S
6-Jun	OC	1	16L	Newt	583	590	S	7	S
6-Jun	OC	1	16L	Newt	601	608	S	7	S
6-Jun	OC	1	16L	Newt	662	678	S	16	S
6-Jun	OC	2	3L	Newt	396	399	S	3	S
6-Jun	OC	3	4L	Newt	128	153	S	25	S
6-Jun	OC	3	4L	Newt	158	195	S	37	S
6-Jun	OC	3	4L	Newt	200	205	S	5	S
8-Jun	OC	6	14L	Newt	137	241	S	104	S
8-Jun	OC	7	10L	Newt	41	44	S	3	S
8-Jun	OC	7	10L	Newt	59	62	S	3	S
8-Jun	OC	7	10L	Newt	195	211	S	16	S
8-Jun	OC	7	10L	Newt	220	241	S	21	S
8-Jun	OC	7	10L	Newt	427	452	S	25	S
8-Jun	OC	7	10L	Newt	454	477	S	23	S
8-Jun	OC	7	10L	Newt	631	644	S	13	S
8-Jun	OC	8	13L	Newt	37	41	S	4	S
10-Jun	OC	4	18L	Newt	357	361	S	4	S
10-Jun	OC	4	18L	Newt	498	523	S	25	S
10-Jun	OC	5	6L	Newt	533	539	S	6	S
10-Jun	OC	5	6L	Newt	633	655	S	22	S
10-Jun	OC	5	6L	Newt	668	686	S	18	S
10-Jun	OC	6	11L	Newt	39	70	S	31	S
10-Jun	OC	6	11L	Newt	175	185	S	10	S
10-Jun	OC	6	11L	Newt	213	234	S	21	S
10-Jun	OC	6	11L	Newt	262	275	S	13	S
10-Jun	OC	6	11L	Newt	431	437	S	6	S
10-Jun	OC	6	11L	Newt	654	660	S	6	S
10-Jun	OC	6	11L	Newt	669	679	S	10	S
10-Jun	OC	6	11L	Newt	692	708	S	16	S
10-Jun	OC	6	11L	Newt	712	718	S	6	S
13-Jun	OC	4	19L	Newt	21	31	S	10	S
13-Jun	OC	4	19L	Newt	83	99	S	16	S
13-Jun	OC	4	19L	Newt	255	268	S	13	S
13-Jun	OC	6	17L	Newt	250	254	S	4	S
13-Jun	OC	6	17L	Newt	471	473	S	2	S
15-Jun	OC	7	14L	Newt	88	97	S	9	S
15-Jun	OC	7	14L	Newt	199	208	S	9	S
15-Jun	OC	7	14L	Newt	332	352	S	20	S
15-Jun	OC	7	14L	Newt	463	487	S	24	S
15-Jun	OC	7	14L	Newt	554	566	S	12	S
15-Jun	OC	7	14L	Newt	571	588	S	17	S
15-Jun	OC	7	14L	Newt	633	642	S	9	S
15-Jun	OC	7	14L	Newt	674	696	S	22	S
15-Jun	OC	8	1L	Newt	541	561	S	20	S
15-Jun	OC	8	1L	Newt	585	597	S	12	S
15-Jun	OC	9	15L	Newt	197	216	S	19	S
15-Jun	OC	9	15L	Newt	375	404	S	29	S
15-Jun	OC	9	15L	Newt	415	428	S	13	S
15-Jun	OC	9	15L	Newt	565	603	S	38	S
15-Jun	OC	10	12L	Newt	104	112	S	8	S
15-Jun	OC	10	12L	Newt	323	335	S	12	S
15-Jun	OC	10	12L	Newt	663	671	S	8	S
17-Jun	OC	9	13L	Newt	344	348	S	4	S
17-Jun	OC	10	11L	Newt	359	367	S	8	S
17-Jun	OC	10	11L	Newt	567	591	S	24	S
17-Jun	OC	10	11L	Newt	664	700	S	36	S
17-Jun	OC	11	6L	Newt	711	718	S	7	S
17-Jun	OC	12	10L	Newt	4	21	S	17	S
17-Jun	OC	12	10L	Newt	206	211	S	5	S
17-Jun	OC	12	10L	Newt	222	225	S	3	S
17-Jun	OC	12	10L	Newt	589	606	S	17	S
20-Jun	OC	8	15L	Newt	70	75	S	5	S
20-Jun	OC	8	15L	Newt	177	207	S	30	S
20-Jun	OC	8	15L	Newt	239	258	S	19	S
20-Jun	OC	8	15L	Newt	334	364	S	30	S
20-Jun	OC	8	15L	Newt	438	468	S	30	S
20-Jun	OC	9	1L	Newt	222	225	S	3	S
20-Jun	OC	9	1L	Newt	349	393	S	44	S
20-Jun	OC	9	1L	Newt	537	558	S	21	S
20-Jun	OC	9	1L	Newt	705	720	S	15	S
20-Jun	OC	10	19L	Newt	293	305	S	12	S
20-Jun	OC	10	19L	Newt	408	422	S	14	S
20-Jun	OC	10	19L	Newt	432	441	S	9	S
20-Jun	OC	10	19L	Newt	610	618	S	8	S
20-Jun	OC	10	19L	Newt	663	668	S	5	S
20-Jun	OC	11	11L	Newt	69	72	S	3	S
20-Jun	OC	11	11L	Newt	129	134	S	5	S
20-Jun	OC	11	11L	Newt	144	161	S	17	S
20-Jun	OC	11	11L	Newt	253	258	S	5	S
20-Jun	OC	11	11L	Newt	329	336	S	7	S
20-Jun	OC	11	11L	Newt	408	446	S	38	S
20-Jun	OC	11	11L	Newt	564	591	S	27	S
22-Jun	OC	3	12L	Newt	186	188	S	2	S
22-Jun	OC	3	12L	Newt	193	195	S	2	S
22-Jun	OC	3	12L	Newt	488	491	S	3	S
22-Jun	OC	4	19L	Newt	48	58	S	10	S
22-Jun	OC	4	19L	Newt	135	140	S	5	S
22-Jun	OC	4	19L	Newt	512	520	S	8	S
22-Jun	OC	4	19L	Newt	632	636	S	4	S
22-Jun	OC	4	19L	Newt	677	680	S	3	S
