# Supplementary material for: Feral frogs, native newts, and chemical cues: identifying threats from and management opportunities for invasive African Clawed Frogs in Washington state
Source: PeerJ. 2024 May 10;12:e17307. doi: 10.7717/peerj.17307 (PMC11090105; doi:10.7717/peerj.17307)
Supplement: File S2 [file peerj-12-17307-s003.csv]

Trial	Treatment	Treatment_Side	Choice	Left_s	Center_s	Right_s
1	control	NA	NA	0	17	583
3	control	NA	NA	573	1	26
5	control	NA	NA	442	4	154
7	control	NA	NA	426	9	165
9	control	NA	NA	61	1	538
11	control	NA	NA	405	1	194
13	control	NA	NA	92	1	507
15	control	NA	NA	46	1	553
24	control	NA	NA	360	4	326
25	control	NA	NA	93	1	506
32	control	NA	NA	0	1	599
33	control	NA	NA	167	22	41
36	control	NA	NA	283	1	216
37	control	NA	NA	0	1	599
42	control	NA	NA	0	1	599
43	control	NA	NA	599	1	0
48	control	NA	NA	0	1	599
52	control	NA	NA	104	1	495
57	control	NA	NA	0	1	599
58	control	NA	NA	564	1	35
59	control	NA	NA	599	1	0
64	control	NA	NA	599	1	0
65	control	NA	NA	328	1	271
69	control	NA	NA	599	1	0
73	control	NA	NA	3	1	596
75	control	NA	NA	599	1	0
2	Newt	Right	Newt	0	3	597
4	Newt	Right	Control	599	1	0
6	Newt	Right	Control	209	346	45
14	Newt	Right	Newt	222	1	377
16	Newt	Right	Newt	0	1	599
19	Newt	Right	Newt	185	1	414
20	Newt	Right	Newt	0	1	599
21	Newt	Right	Newt	166	1	433
28	Newt	Right	Control	423	1	176
29	Newt	Right	Newt	187	1	412
30	Newt	Right	Newt	0	1	599
34	Newt	Right	Control	599	1	0
40	Newt	Right	Control	599	1	0
41	Newt	Right	Newt	0	1	599
44	Newt	Right	Newt	23	1	576
47	Newt	Right	Newt	0	1	599
50	Newt	Right	Newt	63	1	536
54	Newt	Right	Newt	52	1	547
56	Newt	Right	Newt	2	1	597
61	Newt	Right	Newt	0	1	599
62	Newt	Right	Newt	0	1	599
67	Newt	Right	Newt	0	1	599
70	Newt	Right	Control	599	1	0
72	Newt	Right	Newt	0	2	598
74	Newt	Right	Control	599	1	0
8	Newt	Left	Control	51	4	545
10	Newt	Left	Control	275	1	324
12	Newt	Left	Control	39	1	560
17	Newt	Left	Newt	576	1	23
18	Newt	Left	Newt	599	1	0
22	Newt	Left	Newt	540	1	59
23	Newt	Left	Newt	599	1	0
26	Newt	Left	Control	103	1	496
27	Newt	Left	Newt	599	1	0
31	Newt	Left	Newt	554	46	0
35	Newt	Left	Newt	444	1	155
38	Newt	Left	Control	240	1	359
39	Newt	Left	Newt	0	1	599
45	Newt	Left	Control	265	1	334
46	Newt	Left	Newt	597	1	2
49	Newt	Left	Control	0	1	599
51	Newt	Left	Control	25	1	574
53	Newt	Left	Control	298	1	301
55	Newt	Left	Newt	599	1	0
60	Newt	Left	Control	126	1	473
63	Newt	Left	Control	0	1	599
66	Newt	Left	Newt	599	1	0
68	Newt	Left	Newt	599	1	0
71	Newt	Left	Newt	597	1	2
73	Newt	Left	Control	3	1	596
